# Supplementary material for: “Do Your Homework as Your Heart Takes over When You Go Looking”: Factors Associated with Pre-Acquisition Information-Seeking among Prospective UK Dog Owners
Source: Animals (Basel). 2023 Mar 10;13(6):1015. doi: 10.3390/ani13061015 (PMC10044282; doi:10.3390/ani13061015)
Supplement: Supplementary file 1 [file animals-13-01015-s001.zip]

Archive with 1 entries (1 files):
- animals-2227373-supplementary.pdf
